# Supplementary material for: Single-Anastomosis Duodenal Jejunal Bypass Improve Glucose Metabolism by Regulating Gut Microbiota and Short-Chain Fatty Acids in Goto-Kakisaki Rats
Source: Front Microbiol. 2020 Feb 21;11:273. doi: 10.3389/fmicb.2020.00273 (PMC7047167; doi:10.3389/fmicb.2020.00273)
Supplement: TABLE S1 — The gut microbiota at the order level between the DJB-sa group and the SHAM group (8 weeks post-surgery). [file Table_1.XLS]

## Sheet: Sheet1
Species	MEAN.group.djb-T	SD.group.djb-T	MEAN.group.sham-T	SD.group.sham-T	p.value	FDR
Anaeroplasmatales	0.023318	0.04507	0.027596	0.047956	0.66643	0.792769
Bacillales	0.002956	0.002514	0.088033	0.106483	0.015873	0.164021
Bacteroidales	33.609304	9.911633	37.306589	5.105369	1	1.000000
Bifidobacteriales	2.363922	3.120338	0.033388	0.0486	0.007937	0.123023
Burkholderiales	1.851468	1.876869	0.465042	0.493927	0.420635	0.620937
Campylobacterales	0.466043	0.422811	1.760592	2.526877	0.547619	0.738095
Clostridiales	34.924124	13.026301	45.085039	3.886389	0.095238	0.369047
Coriobacteriales	0.4237	0.315282	0.20538	0.076974	0.150794	0.408009
Corynebacteriales	0	0	0.023665	0.032864	0.02537	0.196618
Deferribacterales	0.006393	0.005113	0.007284	0.012512	0.672336	0.792769
Desulfovibrionales	0.319786	0.239949	0.748378	0.817054	0.309524	0.533069
Elusimicrobiales	0.212644	0.255322	0.235441	0.186109	0.84127	0.899289
Enterobacteriales	7.175186	4.075694	0.131782	0.202218	0.007937	0.123023
Erysipelotrichales	5.848922	3.915877	2.636386	1.437002	0.150794	0.408009
Flavobacteriales	0.019469	0.030814	0.007792	0.010224	0.675174	0.792769
Fusobacteriales	2.741287	5.168066	0.001177	0.002632	0.157939	0.408009
Gastranaerophilales	0.58601	0.758851	2.659652	2.878393	0.095238	0.369047
Lactobacillales	8.327053	5.617135	5.77927	1.558937	0.690476	0.792769
Micrococcales	0.006633	0.009274	0.009658	0.00534	0.525809	0.738095
Mollicutes_RF9	0.242927	0.12832	0.591501	0.554784	0.222222	0.436402
NB1_n	0.001944	0.004348	0.004934	0.006137	0.346522	0.565378
Opitutae_vadinHA64	0.006854	0.012539	0.004543	0.003233	0.397615	0.616303
Pasteurellales	0.025308	0.037208	0.008389	0.011111	1	1.000000
Propionibacteriales	0	0	0.001405	0.001987	0.179712	0.428544
Pseudomonadales	0.000542	0.001213	0.003318	0.003738	0.239317	0.436402
Rhodospirillales	0.18729	0.10942	0.506787	0.222747	0.031746	0.196825
Selenomonadales	0.493727	0.308222	1.360729	0.957233	0.095238	0.369047
Thermoanaerobacterales	0.005811	0.006182	0.00222	0.003823	0.235861	0.436402
Unclassified	0.007778	0.017392	0.010869	0.015591	0.79717	0.882581
Unknown_Order	0.041447	0.01984	0.182512	0.260317	0.150794	0.408009
Victivallales	0.003958	0.004098	0.015679	0.016655	0.204501	0.436402
