# Supplementary material for: Single-Anastomosis Duodenal Jejunal Bypass Improve Glucose Metabolism by Regulating Gut Microbiota and Short-Chain Fatty Acids in Goto-Kakisaki Rats
Source: Front Microbiol. 2020 Feb 21;11:273. doi: 10.3389/fmicb.2020.00273 (PMC7047167; doi:10.3389/fmicb.2020.00273)
Supplement: TABLE S2 — The gut microbiota at the genus level between the DJB-sa group and the SHAM group (8 weeks post-surgery). [file Table_2.XLS]

## Sheet: Sheet1
Species	MEAN.group.djb-T	SD.group.djb-T	MEAN.group.sham-T	SD.group.sham-T	p.value	FDR
Acetatifactor	0.005542	0.00331	0.009248	0.013885	1	1.000000
Acholeplasmatales_bacterium_canine_oral_taxon_316	0	0	0.000589	0.001316	0.423711	0.654214
Aerococcus	0	0	0.00273	0.003454	0.072006	0.398802
Alistipes	1.444207	1.040015	1.016198	0.517756	0.547619	0.723460
Allobaculum	2.907025	4.121283	0.274817	0.417397	0.222222	0.571428
Alloprevotella	1.028438	1.454756	0.623525	1.394245	0.480177	0.698439
Ambiguous_taxa	0.001944	0.004348	0.004934	0.006137	0.346522	0.654214
Anaerofilum	0.005655	0.006409	0.00786	0.002875	0.420635	0.654214
Anaerofustis	0.00055	0.001229	0.005355	0.00684	0.157939	0.554713
Anaeroplasma	0.023318	0.04507	0.027596	0.047956	0.66643	0.795428
Anaerostipes	0	0	0.015511	0.027703	0.179712	0.562577
Anaerotruncus	0.268088	0.103935	0.429496	0.095664	0.031746	0.268907
Anaerovorax	0.0162	0.014317	0.024196	0.014109	0.690476	0.795428
Bacteroides	10.265571	14.228419	3.613117	1.674256	0.547619	0.723460
Bacteroides_pectinophilus_group	0.004705	0.009278	0.035809	0.043209	0.372748	0.654214
Barnesiella	0.006044	0.006546	0.005903	0.0132	0.265205	0.645963
Bifidobacterium	2.36345	3.12068	0.031067	0.044802	0.007937	0.228586
Bilophila	0.05406	0.092231	0.011008	0.019902	0.397615	0.654214
Blautia	1.087927	0.927337	3.838717	1.865572	0.055556	0.347829
Butyricicoccus	0.010316	0.007717	0.034032	0.025885	0.309524	0.645963
Butyricimonas	0.085527	0.058199	0.1073	0.085756	0.84127	0.884255
Butyrivibrio	0.321455	0.388638	0.126379	0.143673	0.547619	0.723460
Caldicoprobacter	0.00576	0.007938	0.001043	0.001447	0.372748	0.654214
Candidatus_Arthromitus	0	0	0.00278	0.006215	0.423711	0.654214
Candidatus_Saccharimonas	0.041447	0.01984	0.182512	0.260317	0.150794	0.554713
Candidatus_Soleaferrea	0.002782	0.002336	0.003658	0.002728	0.345742	0.654214
Candidatus_Stoquefichus	0.002748	0.006144	0.103781	0.142999	0.01775	0.268907
Christensenellaceae_R_7_group	1.636855	0.935309	2.282007	1.349454	0.547619	0.723460
Clostridium_sensu_stricto_1	6.127718	5.376862	0.721305	0.351041	0.095238	0.442396
Coprococcus_1	0.289905	0.2067	0.353648	0.212158	0.547619	0.723460
Coprococcus_2	0	0	0.799434	1.594634	0.179712	0.562577
Coprococcus_3	0.019345	0.024448	0.036157	0.035776	0.66643	0.795428
Coriobacteriaceae_UCG_002	0.171566	0.225374	0	0	0.007495	0.228586
Corynebacterium	0	0	0.000843	0.001884	0.423711	0.654214
Corynebacterium_1	0	0	0.022368	0.033062	0.02537	0.268907
Defluviitaleaceae_UCG_011	0.029931	0.017934	0.052486	0.048129	0.690476	0.795428
Desulfovibrio	0.261226	0.264088	0.730343	0.795223	0.150794	0.554713
Dielma	0.002349	0.004081	0.002135	0.00233	0.823664	0.884255
Eisenbergiella	0.00055	0.001229	0.003451	0.004727	0.440686	0.654214
Elusimicrobium	0.212644	0.255322	0.235441	0.186109	0.84127	0.884255
Enhydrobacter	0	0	0.000589	0.001316	0.423711	0.654214
Enterococcus	0.210766	0.164387	0.015741	0.02641	0.021177	0.268907
Enterorhabdus	0.039572	0.044203	0.081381	0.03879	0.095238	0.442396
Erysipelatoclostridium	0.048005	0.045587	0.237916	0.098302	0.015873	0.268907
Erysipelotrichaceae_UCG_003	0.048393	0.082991	0.216617	0.318954	0.290347	0.645963
Erysipelotrichaceae_UCG_004	0.001627	0.003639	0.002812	0.006288	1	1.000000
Escherichia_Shigella	7.170672	4.076723	0.128414	0.203286	0.007937	0.228586
Eubacterium_brachy_group	0.017497	0.011857	0.024932	0.018312	0.547619	0.723460
Eubacterium_coprostanoligenes_group	0.565459	0.208323	1.029797	0.652659	0.222222	0.571428
Eubacterium_hallii_group	0.020581	0.041242	0.094613	0.084856	0.204501	0.571428
Eubacterium_nodatum_group	0.029786	0.021113	0.059408	0.027074	0.055556	0.347829
Eubacterium_oxidoreducens_group	0.031736	0.016755	0.075911	0.031803	0.007937	0.228586
Eubacterium_ruminantium_group	0.338759	0.348385	0.042509	0.055899	0.388629	0.654214
Eubacterium_ventriosum_group	0.02376	0.014035	0.012923	0.008561	0.116074	0.522333
Eubacterium_xylanophilum_group	0.276446	0.132526	0.652306	0.166386	0.031746	0.268907
Faecalibaculum	0.239382	0.158532	0.019082	0.008937	0.007937	0.228586
Family_XIII_AD3011_group	0.016273	0.008119	0.03272	0.024191	0.309524	0.645963
Family_XIII_UCG_001	0.012299	0.007828	0.034361	0.019082	0.095238	0.442396
Fusicatenibacter	0	0	0.025016	0.055937	0.423711	0.654214
Fusobacterium	2.741287	5.168066	0.001177	0.002632	0.157939	0.554713
Gardnerella	0.000471	0.001054	0.002322	0.003831	0.440686	0.654214
Gelria	0.005811	0.006182	0.00222	0.003823	0.235861	0.595859
Gordonibacter	0	0	0.004866	0.007165	0.179712	0.562577
Helicobacter	0.466043	0.422811	1.760592	2.526877	0.547619	0.723460
Holdemania	0.00371	0.00295	0.012668	0.012549	0.249153	0.618587
Hydrogenoanaerobacterium	0.002487	0.004212	0.001572	0.001451	0.823664	0.884255
Intestinibacter	0.003625	0.004127	0.012658	0.005435	0.036145	0.273941
Intestinimonas	0.170687	0.124743	0.25769	0.077404	0.222222	0.571428
Jeotgalicoccus	0	0	0.012084	0.016555	0.179712	0.562577
Lachnoclostridium	0.097616	0.16047	0.512909	0.477898	0.222222	0.571428
Lachnospira	0.124514	0.141508	0.287547	0.19986	0.204501	0.571428
Lachnospiraceae_FCS020_group	0.011882	0.007961	0.020934	0.014534	0.309524	0.645963
Lachnospiraceae_NC2004_group	0.001198	0.001649	0.000454	0.001015	0.440686	0.654214
Lachnospiraceae_ND3007_group	0.107005	0.165109	0.811791	0.774009	0.031746	0.268907
Lachnospiraceae_NK4A136_group	1.83629	0.682442	2.307394	2.862187	0.150794	0.554713
Lachnospiraceae_NK4B4_group	0.195915	0.189627	0.021653	0.042321	0.036145	0.273941
Lachnospiraceae_UCG_001	0.033741	0.034672	0.143821	0.175855	0.690476	0.795428
Lachnospiraceae_UCG_006	0.003048	0.003485	0.044821	0.07709	0.290347	0.645963
Lachnospiraceae_UCG_010	0.020834	0.026609	0.066337	0.086267	0.294802	0.645963
Lactobacillus	7.901125	5.469419	5.668882	1.622536	0.690476	0.795428
Lactococcus	0.000464	0.001038	0	0	0.423711	0.654214
Marvinbryantia	0.810077	0.912134	0.515377	0.384656	1	1.000000
Mucispirillum	0.006393	0.005113	0.007284	0.012512	0.672336	0.795428
Odoribacter	0.171382	0.229372	0.066958	0.116634	0.142457	0.554713
Oscillibacter	0.465473	0.289167	0.625542	0.29824	0.309524	0.645963
Oscillospira	0.000471	0.001054	0.03277	0.04081	0.044909	0.323345
Paeniclostridium	0.501956	0.394156	0.000589	0.001316	0.01775	0.268907
Papillibacter	0.022633	0.015476	0.029314	0.027779	0.84127	0.884255
Parabacteroides	0.304691	0.107362	0.463703	0.357512	0.84127	0.884255
Parasutterella	1.844987	1.871381	0.464454	0.494126	0.420635	0.654214
Parvibacter	0	0	0.002641	0.002651	0.072006	0.398802
Pasteurella	0.025308	0.037208	0.008389	0.011111	1	1.000000
Peptococcus	0.010777	0.008904	0.009835	0.009026	0.690476	0.795428
Phascolarctobacterium	0.406485	0.378155	1.20889	1.081944	0.345742	0.654214
Prevotella_1	2.615786	2.785446	4.953486	1.746604	0.309524	0.645963
Prevotella_9	6.671444	4.217928	14.00929	5.238984	0.055556	0.347829
Prevotellaceae_Ga6A1_group	0.736361	0.947374	1.44231	1.480979	0.420635	0.654214
Prevotellaceae_NK3B31_group	0.995748	1.18539	3.051559	2.29165	0.150794	0.554713
Prevotellaceae_UCG_001	0.479215	0.698102	0.214078	0.28052	0.547619	0.723460
Propionibacterium	0	0	0.001405	0.001987	0.179712	0.562577
Proteus	0.004514	0.003183	0.003368	0.006097	0.397615	0.654214
Pseudomonas	0	0	0.001687	0.003773	0.423711	0.654214
Psychrobacter	0.000542	0.001213	0.001043	0.001447	0.607236	0.794927
Quinella	0.076009	0.083101	0.149653	0.231703	0.675174	0.795428
Rikenellaceae_RC9_gut_group	0.052732	0.031649	0.065127	0.092694	0.690476	0.795428
Romboutsia	0.928002	0.630396	1.973857	0.789792	0.150794	0.554713
Roseburia	1.046579	0.457589	1.441595	0.455173	0.309524	0.645963
Rothia	0.006083	0.008379	0.008227	0.003809	0.525809	0.723460
Ruminiclostridium	0.129161	0.090063	0.234197	0.288941	1	1.000000
Ruminiclostridium_1	0.002846	0.004764	0.004087	0.009138	0.79717	0.884255
Ruminiclostridium_5	0.103015	0.068932	0.164284	0.045046	0.095238	0.442396
Ruminiclostridium_6	0.177047	0.192605	0.161813	0.096819	0.84127	0.884255
Ruminiclostridium_9	0.052746	0.017052	0.066878	0.03377	0.690476	0.795428
Ruminococcaceae_NK4A214_group	1.205205	0.299821	1.184571	0.554952	0.690476	0.795428
Ruminococcaceae_UCG_002	0.001669	0.001556	0.000908	0.002031	0.480177	0.698439
Ruminococcaceae_UCG_004	0.06797	0.032785	0.073748	0.098143	0.690476	0.795428
Ruminococcaceae_UCG_005	3.533387	1.96486	5.425242	1.994783	0.222222	0.571428
Ruminococcaceae_UCG_007	0.000648	0.001449	0.000589	0.001316	1	1.000000
Ruminococcaceae_UCG_008	0.252519	0.286098	0.869672	0.651478	0.222222	0.571428
Ruminococcaceae_UCG_009	0.05127	0.033477	0.06149	0.021227	0.547619	0.723460
Ruminococcaceae_UCG_010	0.140191	0.076948	0.401195	0.263155	0.031746	0.268907
Ruminococcaceae_UCG_013	0.279717	0.123298	0.257405	0.139374	0.84127	0.884255
Ruminococcaceae_UCG_014	1.23975	0.700285	1.585527	1.281052	0.690476	0.795428
Ruminococcus_1	2.54503	1.040018	3.639847	0.952379	0.150794	0.554713
Ruminococcus_2	0.095346	0.122162	0.229527	0.237781	0.290347	0.645963
Ruminococcus_gnavus_group	0.404768	0.45966	0.002862	0.004021	0.090688	0.442396
Ruminococcus_torques_group	0	0	0.000908	0.002031	0.423711	0.654214
Sellimonas	0.093302	0.143659	0.091435	0.055022	0.420635	0.654214
Senegalimassilia	0.002506	0.002569	0.005058	0.005965	0.829357	0.884255
Staphylococcus	0.002956	0.002514	0.075949	0.092133	0.015873	0.268907
Streptococcus	0.214697	0.207309	0.091918	0.159193	1	1.000000
Subdoligranulum	0.087656	0.054237	0.212553	0.0728	0.031746	0.268907
Turicibacter	0.802014	1.294371	1.638557	1.002893	0.20869	0.571428
Tyzzerella	0.041882	0.024075	0.040587	0.045561	0.690476	0.795428
Tyzzerella_3	0.002887	0.004332	0.005056	0.011305	0.79717	0.884255
Unclassified	0.007778	0.017392	0.010869	0.015591	0.79717	0.884255
Veillonella	0.011233	0.01239	0.002187	0.002429	0.059327	0.355962
Victivallis	0.000542	0.001213	0.002243	0.003665	0.440686	0.654214
gut_metagenome	0.005144	0.006878	0.001043	0.001447	0.372748	0.654214
uncultured	0.18729	0.10942	0.506787	0.222747	0.031746	0.268907
uncultured_bacterium	0.006854	0.012539	0.004543	0.003233	0.397615	0.654214
uncultured_organism	0.040087	0.016518	0.028157	0.014622	0.222222	0.571428
uncultured_rumen_bacterium	0.057318	0.09309	0.025955	0.041788	0.420635	0.654214
wallaby_gut_metagenome	0	0	0.000454	0.001015	0.423711	0.654214
